# Supplementary material for: Mapping Cell-in-Cell Structures in Oral Squamous Cell Carcinoma
Source: Cells. 2023 Oct 8;12(19):2418. doi: 10.3390/cells12192418 (PMC10572403; doi:10.3390/cells12192418)
Supplement: Supplementary file 1 [file cells-12-02418-s001.zip]

Archive with 1 entries (1 files):
- cells-2554835-supplementary.pdf
